# Supplementary material for: A Novel Approach for the Shape Characterisation of Non-Melanoma Skin Lesions Using Elliptic Fourier Analyses and Clinical Images
Source: J Clin Med. 2022 Jul 28;11(15):4392. doi: 10.3390/jcm11154392 (PMC9369039; doi:10.3390/jcm11154392)
Supplement: Supplementary file 1 [file jcm-11-04392-s001.zip]

Archive with 1 entries (1 files):
- jcm-1824227-supplementary.txt
