# Supplementary material for: A Novel Approach for the Shape Characterisation of Non-Melanoma Skin Lesions Using Elliptic Fourier Analyses and Clinical Images
Source: J Clin Med. 2022 Jul 28;11(15):4392. doi: 10.3390/jcm11154392 (PMC9369039; doi:10.3390/jcm11154392)
Supplement: Supplementary file 1 [file jcm-11-04392-s001.zip › jcm-1824227-supplementary.txt]

library(abind)

# function to calculate the coefficients of a single individual

elliptic_fourier_coefficients <- function(coordinates, n_harmonics, scale = FALSE) {
 
  n_points <- nrow(coordinates)
  
  dx <- coordinates[,1] - coordinates[,1][c(n_points, (1:(n_points - 1)))]
  dy <- coordinates[,2] - coordinates[,2][c(n_points, (1:(n_points - 1)))]
  dt <- sqrt(dx^2 + dy^2)
  dt[dt < 1e-10] <- 1e-10  # to avoid Nan
  
  tp <- cumsum(dt)
  tp_1 <- c(0, tp[-n_points])
  perim_T <- sum(dt)
  
  an <- bn <- cn <- dn <- numeric(n_harmonics)
  
  for (harmonic in 1:n_harmonics) {
    Ti <- (perim_T / (2 * pi^2 * harmonic^2))
    numerator <- 2 * harmonic * pi
    an[harmonic] <- Ti * sum(
      (dx / dt) * (cos((numerator * tp) / perim_T) - cos((numerator * tp_1) / perim_T))
    )
    bn[harmonic] <- Ti * sum(
      (dx / dt) * (sin((numerator * tp) / perim_T) - sin((numerator * tp_1) / perim_T))
    )
    cn[harmonic] <- Ti * sum(
      (dy / dt) * (cos((numerator * tp) / perim_T) - cos((numerator * tp_1) / perim_T))
    )
    dn[harmonic] <- Ti * sum(
      (dy / dt) * (sin((numerator * tp) / perim_T) - sin((numerator * tp_1) / perim_T))
    )
  }
  
  if (scale == TRUE) {
    
    a1 <- an[1]
    b1 <- bn[1]
    c1 <- cn[1]
    d1 <- dn[1]
    
    # calculate rotation angle
    
    psi <- 0.5 * atan(
      2 * (a1 * b1 + c1 * d1) /
        (a1^2 + c1^2 - b1^2 - d1^2)
    ) %% pi
    
    phaseshift_matrix <- matrix(
      c(cos(psi), sin(psi), -sin(psi), cos(psi)), 2, 2
    )
    
    transposed_matrix <- matrix(c(a1, c1, b1, d1), 2, 2) %*% phaseshift_matrix
    
    v <- apply(transposed_matrix^2, 2, sum)
    if (v[1] < v[2]) {
      psi <- psi + pi/2
    }
    
    psi <- ((psi + pi/2) %% pi) - (pi/2)
    
    a_star <- a1 * cos(psi) + b1 * sin(psi)
    c_star <- c1 * cos(psi) + d1 * sin(psi)
    
    Lambda <- sqrt(a_star^2 + c_star^2)
    
    theta <- atan(c_star / a_star) %% pi
    
    if (a_star < 0) {
      theta <- theta + pi
    }
    
    size_coefficient <- 1 / Lambda
    
    rotation_matrix <- matrix(
      c(cos(theta), -sin(theta), sin(theta), cos(theta)), 2, 2
    )
    
    norm_an <- norm_bn <- norm_cn <- norm_dn <- numeric(n_harmonics)
    
    for (harmonic in 1:n_harmonics) {
      normalised_matrix <- size_coefficient * rotation_matrix %*%
        matrix(c(an[harmonic], cn[harmonic], bn[harmonic], dn[harmonic]),
               2, 2) %*%
        matrix(c(
          cos(harmonic * psi), sin(harmonic * psi),
          -sin(harmonic * psi), cos(harmonic * psi)
        ), 2, 2)
      norm_an[harmonic] <- normalised_matrix[1,1]
      norm_bn[harmonic] <- normalised_matrix[1,2]
      norm_cn[harmonic] <- normalised_matrix[2,1]
      norm_dn[harmonic] <- normalised_matrix[2,2]
    }
    
    coe_ind <- c(norm_an, norm_bn, norm_cn, norm_dn)
    
    if (coe_ind[1] < 0) {
      coe_ind <- coe_ind * -1
    }
    coe_ind[abs(coe_ind) < 1e-12] = 0
    
  } else {
    
    coe_ind <- c(an, bn, cn, dn)
    
  }
  
  return(coe_ind)
  
}

# function for the elliptic fourier analysis of all outlines in the dataset

elliptic_fourier_analysis <- function(coordinate_array, n_harmonics, scale = FALSE) {
  
  coefficients <- array(numeric(), dim = c(0, n_harmonics * 4))
  
  for (individual in 1:dim(coordinate_array)[3]) {
    
    coordinates <- coordinate_array[,,individual]
    
    coe_ind <- elliptic_fourier_coefficients(coordinates,
                                             n_harmonics = n_harmonics,
                                             scale = scale)
    
    coefficients <- abind::abind(coefficients, coe_ind, along = 1)
    
  }
  
  coefficients <- as.data.frame(coefficients)
  coef_names <- c()
  for(coef_val in c("A", "B", "C", "D")) {
    for(harmonic in 1:n_harmonics) {
      coef_names <- c(coef_names, paste0(coef_val, harmonic))
    }
  }
  colnames(coefficients) <- c(coef_names)
  
  return(coefficients)
  
}
